# Supplementary material for: Human Injury Criteria for Underwater Blasts
Source: PLoS One. 2015 Nov 25;10(11):e0143485. doi: 10.1371/journal.pone.0143485 (PMC4659630; doi:10.1371/journal.pone.0143485)
Supplement: S1 Table — This Microsoft Excel spreadsheet contains all the data used to complete this analysis. Included in this file are the data for the survival analysis and risk curve generation, as well as the data (separated for convenience) for the life jacket and sensitivity analyses. (XLSX) [file pone.0143485.s001.xlsx]

## Sheet: NOTES
Raw data from the journal article submission "Human Injury Criteria for Underwater Blast" to PLOS One, 2015
R Lance, B Capehart, O Kadro, and C Bass
1) Some cases were removed from the analysis dataset, for various reasons. These cases were not used in the analysis and therefore are not represented here, to maintain clarity. These cases will be provided upon request, if desired, and their references are still included in the Citations tab.
	Reasons for exclusion from the final dataset include:
	- Exposure was from an obsolete explosive type for which no characterizing equations of state could be found (e.g., amatol)
	- Account was so fantastical it seemed implausible (only one case removed for this reason)
	- Exposure to multiple possible sources of trauma rendered it impossible to delineate which injuries were from blast alone (e.g., exposure to air blast immediately before exposure to underwater blast)
	- Insufficient information existed to fully reconstruct the blast (most common cause of exclusion)
2) Color legend:
		Case was fully reconstructed and included in survival analysis dataset
		Case contained enough information to fully reconstruct, but was not reconstructed because of the size of the computational field required
	(no color column B)	Case did not contain enough information for full reconstruction, but was included in life jacket analysis
		Injury levels were independently assessed by all three reviewers (some cases were not assessed by all three reviewers if they were included in only the life jacket analysis, as the precise injury level was not as important for this analysis, rather just that the injuries were scored consistently)
3) Notes on terminology:
	Charge W	Charge Weight
	Given Pmax/Impulse	Values provided by the cited reference
	Scaling Pmax/Impulse	Values calculated by the Arons 1954 scaling laws, using charge weight and range (this data was not used in the analysis, but is provided only for interest. Constants shown in the "Constants_Used" tab)
	DYSMAS Pmax/Imp	Values calculated using DYSMAS software, including surface and bottom reflections
	Jacket (y/n)	Indicates whether or not the victim was known to be wearing a life jacket
	Data Source	Corresponds to full references listed in the Citations tab

## Sheet: All_Data
Case #	Case # in Ref.	Charge Type	Explosive Type	Charge W (kg)	W (kg TNT)	Surface Distance (meters)	Diver Depth (d, meters)	Charge Depth (h, meters)	Diagonal Range (meters)	Water Depth (meters)	Given Pmax (kPa)	Scaling Pmax (kPa)	DYSMAS Lung Pmax	DYSMAS Abdominal Pmax	Lung Pmax Used	Abdominal Pmax Used	Given Impulse (kPa*ms)	Scaling Impulse (kPa*ms)	DYSMAS Lung Impulse	DYSMAS Abdominal Impulse	Lung Impulse Used	Abdominal Impulse Used	Given Energy (kPa*ms^2)	Calculated Energy (kPa*ms^2)	Jacket (y=1, n=0)	Jacket Type	Lung Injury Score	Intestinal Injury Score	BC Score: Lung	CB Score: Lung	BC Score: Abd	CB Score: Abd	Survival (y=0, n=1)	Time to Death (days)	Data Source	Publ. Date	Incident Date	Vessel	Notes
1		Mk 9 depth charge	Torpex	91	136.5	<30	0	60	61.8466	3000		2783.15	1431.9	1930.1	1431.9	1930.1		3111.66	313	760.3	313	760.3			1		6	6	5	6	5	6	1	0	Yaguda, 1945	1945-02-01	1943-10-09	USS Buck	Salerno, Italy: 39.57N, 14.28E
2		Mk 9 depth charge	Torpex	91	136.5	<30	0	60	67.082	3000		2534.85	1324.7	1807	1324.7	1807		2903.99	270.6	658.3	270.6	658.3			1		6	6	5	6	5	6	1	0	Yaguda, 1945	1945-02-01	1943-10-09	USS Buck	Salerno, Italy
3		Mk 9 depth charge	Torpex	91	136.5	<30	0	60	67.082	3000		2534.85	1324.7	1807	1324.7	1807		2903.99	270.6	658.3	270.6	658.3			1		6	6	5	6	5	6	1	0	Yaguda, 1945	1945-02-01	1943-10-09	USS Buck	Salerno, Italy
4		Mk 9 depth charge	Torpex	91	136.5	<30	0	60	67.082	3000		2534.85	1324.7	1807	1324.7	1807		2903.99	270.6	658.3	270.6	658.3			1		6	6	5	6	5	6	1	0	Yaguda, 1945	1945-02-01	1943-10-09	USS Buck	Salerno, Italy
5		Mk 9 depth charge	Torpex	91	136.5	<30	0	60	67.082	3000		2534.85	1324.7	1807	1324.7	1807		2903.99	270.6	658.3	270.6	658.3			1		6	6	5	6	5	6	1	0	Yaguda, 1945	1945-02-01	1943-10-09	USS Buck	Salerno, Italy
6		Mk 9 depth charge	Torpex	91	136.5	<30	0	60	67.082	3000		2534.85	1324.7	1807	1324.7	1807		2903.99	270.6	658.3	270.6	658.3			1		6	6	5	6	5	6	1	0	Yaguda, 1945	1945-02-01	1943-10-09	USS Buck	Salerno, Italy
7		Mk 9 depth charge	Torpex	91	136.5	<30	0	60	67.082	3000		2534.85	1324.7	1807	1324.7	1807		2903.99	270.6	658.3	270.6	658.3			1		6	6	5	6	5	6	1	0	Yaguda, 1945	1945-02-01	1943-10-09	USS Buck	Salerno, Italy
8		Mk 9 depth charge	Torpex	91	136.5	<30	0	60	67.082	3000		2534.85	1324.7	1807	1324.7	1807		2903.99	270.6	658.3	270.6	658.3			1		6	6	5	6	5	6	1	0	Yaguda, 1945	1945-02-01	1943-10-09	USS Buck	Salerno, Italy
9		Mk 9 depth charge	Torpex	91	136.5	<30	0	60	67.082	3000		2534.85	1324.7	1807	1324.7	1807		2903.99	270.6	658.3	270.6	658.3			1		6	6	5	6	5	6	1	0	Yaguda, 1945	1945-02-01	1943-10-09	USS Buck	Salerno, Italy
10		Mk 9 depth charge	Torpex	91	136.5	<30	0	60	67.082	3000		2534.85	1324.7	1807	1324.7	1807		2903.99	270.6	658.3	270.6	658.3			1		6	6	5	6	5	6	1	0	Yaguda, 1945	1945-02-01	1943-10-09	USS Buck	Salerno, Italy
11	1	Mk 9 depth charge	Torpex	91	136.5	<30	0	60	67.082	3000		2534.85	1324.7	1807	1324.7	1807		2903.99	270.6	658.3	270.6	658.3					4	5	5	4	5	6	1	2	Yaguda, 1945/Gage, 1945	1945-02-01	1943-10-09	USS Buck	Salerno, Italy
12	2	Mk 9 depth charge	Torpex	91	136.5	<30	0	60	67.082	3000		2534.85	1324.7	1807	1324.7	1807		2903.99	270.6	658.3	270.6	658.3					4	4	5	4	4	5	1	2.5	Yaguda, 1945/Gage, 1945	1945-02-01	1943-10-09	USS Buck	Salerno, Italy
13	3	Mk 9 depth charge	Torpex	91	136.5	<30	0	60	67.082	3000		2534.85	1324.7	1807	1324.7	1807		2903.99	270.6	658.3	270.6	658.3					2	4	2	2	4	4	1	2.5	Yaguda, 1945/Gage, 1945	1945-02-01	1943-10-09	USS Buck	Salerno, Italy
14	4	Mk 9 depth charge	Torpex	91	136.5	<30	0	60	67.082	3000		2534.85	1324.7	1807	1324.7	1807		2903.99	270.6	658.3	270.6	658.3					2	4	1	2	4	4	1	3.5	Yaguda, 1945/Gage, 1945	1945-02-01	1943-10-09	USS Buck	Salerno, Italy
16	1	sound	N/A								0.2				0.2	0.2					0.03	0.03			0		0	0	0	0	0	0	0		Fothergill, 2002	N/A	N/A	N/A	Sound reference, may not be absolutely applicable, but shows no injury at low exposure levels
17	2	sound	N/A								0.2				0.2	0.2					0.03	0.03			0		0	0	0	0	0	0	0		Fothergill, 2002	N/A	N/A	N/A	Sound reference, may not be absolutely applicable, but shows no injury at low exposure levels
18	3	sound	N/A								0.2				0.2	0.2					0.03	0.03			0		0	0	0	0	0	0	0		Fothergill, 2002	N/A	N/A	N/A	Sound reference, may not be absolutely applicable, but shows no injury at low exposure levels
19	4	sound	N/A								0.2				0.2	0.2					0.03	0.03			0		0	0	0	0	0	0	0		Fothergill, 2002	N/A	N/A	N/A	Sound reference, may not be absolutely applicable, but shows no injury at low exposure levels
20	5	sound	N/A								0.2				0.2	0.2					0.03	0.03			0		0	0	0	0	0	0	0		Fothergill, 2002	N/A	N/A	N/A	Sound reference, may not be absolutely applicable, but shows no injury at low exposure levels
21	6	sound	N/A								0.2				0.2	0.2					0.03	0.03			0		0	0	0	0	0	0	0		Fothergill, 2002	N/A	N/A	N/A	Sound reference, may not be absolutely applicable, but shows no injury at low exposure levels
22	7	sound	N/A								0.2				0.2	0.2					0.03	0.03			0		0	0	0	0	0	0	0		Fothergill, 2002	N/A	N/A	N/A	Sound reference, may not be absolutely applicable, but shows no injury at low exposure levels
23	8	sound	N/A								0.2				0.2	0.2					0.03	0.03			0		0	0	0	0	0	0	0		Fothergill, 2002	N/A	N/A	N/A	Sound reference, may not be absolutely applicable, but shows no injury at low exposure levels
24	9	sound	N/A								0.2				0.2	0.2					0.03	0.03			0		0	0	0	0	0	0	0		Fothergill, 2002	N/A	N/A	N/A	Sound reference, may not be absolutely applicable, but shows no injury at low exposure levels
25	10	sound	N/A								0.2				0.2	0.2					0.03	0.03			0		0	0	0	0	0	0	0		Fothergill, 2002	N/A	N/A	N/A	Sound reference, may not be absolutely applicable, but shows no injury at low exposure levels
26	11	sound	N/A								0.2				0.2	0.2					0.03	0.03			0		0	0	0	0	0	0	0		Fothergill, 2002	N/A	N/A	N/A	Sound reference, may not be absolutely applicable, but shows no injury at low exposure levels
27	12	sound	N/A								0.2				0.2	0.2					0.03	0.03			0		0	0	0	0	0	0	0		Fothergill, 2002	N/A	N/A	N/A	Sound reference, may not be absolutely applicable, but shows no injury at low exposure levels
28	13	sound	N/A								0.2				0.2	0.2					0.03	0.03			0		0	0	0	0	0	0	0		Fothergill, 2002	N/A	N/A	N/A	Sound reference, may not be absolutely applicable, but shows no injury at low exposure levels
29	14	sound	N/A								0.2				0.2	0.2					0.03	0.03			0		0	0	0	0	0	0	0		Fothergill, 2002	N/A	N/A	N/A	Sound reference, may not be absolutely applicable, but shows no injury at low exposure levels
30	15	sound	N/A								0.2				0.2	0.2					0.03	0.03			0		0	0	0	0	0	0	0		Fothergill, 2002	N/A	N/A	N/A	Sound reference, may not be absolutely applicable, but shows no injury at low exposure levels
31	16	sound	N/A								0.2				0.2	0.2					0.03	0.03			0		0	0	0	0	0	0	0		Fothergill, 2002	N/A	N/A	N/A	Sound reference, may not be absolutely applicable, but shows no injury at low exposure levels
32	17	sound	N/A								0.2				0.2	0.2					0.03	0.03			0		0	0	0	0	0	0	0		Fothergill, 2002	N/A	N/A	N/A	Sound reference, may not be absolutely applicable, but shows no injury at low exposure levels
33	18	sound	N/A								0.2				0.2	0.2					0.03	0.03			0		0	0	0	0	0	0	0		Fothergill, 2002	N/A	N/A	N/A	Sound reference, may not be absolutely applicable, but shows no injury at low exposure levels
34	19	sound	N/A								0.2				0.2	0.2					0.03	0.03			0		0	0	0	0	0	0	0		Fothergill, 2002	N/A	N/A	N/A	Sound reference, may not be absolutely applicable, but shows no injury at low exposure levels
35	20	sound	N/A								0.2				0.2	0.2					0.03	0.03			0		0	0	0	0	0	0	0		Fothergill, 2002	N/A	N/A	N/A	Sound reference, may not be absolutely applicable, but shows no injury at low exposure levels
36	21	sound	N/A								0.2				0.2	0.2					0.03	0.03			0		0	0	0	0	0	0	0		Fothergill, 2002	N/A	N/A	N/A	Sound reference, may not be absolutely applicable, but shows no injury at low exposure levels
37	22	sound	N/A								0.2				0.2	0.2					0.03	0.03			0		0	0	0	0	0	0	0		Fothergill, 2002	N/A	N/A	N/A	Sound reference, may not be absolutely applicable, but shows no injury at low exposure levels
38	23	sound	N/A								0.2				0.2	0.2					0.03	0.03			0		0	0	0	0	0	0	0		Fothergill, 2002	N/A	N/A	N/A	Sound reference, may not be absolutely applicable, but shows no injury at low exposure levels
39	24	sound	N/A								0.2				0.2	0.2					0.03	0.03			0		0	0	0	0	0	0	0		Fothergill, 2002	N/A	N/A	N/A	Sound reference, may not be absolutely applicable, but shows no injury at low exposure levels
40	25	sound	N/A								0.2				0.2	0.2					0.03	0.03			0		0	0	0	0	0	0	0		Fothergill, 2002	N/A	N/A	N/A	Sound reference, may not be absolutely applicable, but shows no injury at low exposure levels
41	26	sound	N/A								0.2				0.2	0.2					0.03	0.03			0		0	0	0	0	0	0	0		Fothergill, 2002	N/A	N/A	N/A	Sound reference, may not be absolutely applicable, but shows no injury at low exposure levels
42	27	sound	N/A								0.2				0.2	0.2					0.03	0.03			0		0	0	0	0	0	0	0		Fothergill, 2002	N/A	N/A	N/A	Sound reference, may not be absolutely applicable, but shows no injury at low exposure levels
43	28	sound	N/A								0.2				0.2	0.2					0.03	0.03			0		0	0	0	0	0	0	0		Fothergill, 2002	N/A	N/A	N/A	Sound reference, may not be absolutely applicable, but shows no injury at low exposure levels
44	29	sound	N/A								0.2				0.2	0.2					0.03	0.03			0		0	0	0	0	0	0	0		Fothergill, 2002	N/A	N/A	N/A	Sound reference, may not be absolutely applicable, but shows no injury at low exposure levels
45	30	sound	N/A								0.2				0.2	0.2					0.03	0.03			0		0	0	0	0	0	0	0		Fothergill, 2002	N/A	N/A	N/A	Sound reference, may not be absolutely applicable, but shows no injury at low exposure levels
46	31	sound	N/A								0.2				0.2	0.2					0.03	0.03			0		0	0	0	0	0	0	0		Fothergill, 2002	N/A	N/A	N/A	Sound reference, may not be absolutely applicable, but shows no injury at low exposure levels
47	32	sound	N/A								0.2				0.2	0.2					0.03	0.03			0		0	0	0	0	0	0	0		Fothergill, 2002	N/A	N/A	N/A	Sound reference, may not be absolutely applicable, but shows no injury at low exposure levels
48	33	sound	N/A								0.2				0.2	0.2					0.03	0.03			0		0	0	0	0	0	0	0		Fothergill, 2002	N/A	N/A	N/A	Sound reference, may not be absolutely applicable, but shows no injury at low exposure levels
49	34	sound	N/A								0.2				0.2	0.2					0.03	0.03			0		0	0	0	0	0	0	0		Fothergill, 2002	N/A	N/A	N/A	Sound reference, may not be absolutely applicable, but shows no injury at low exposure levels
50	35	sound	N/A								0.2				0.2	0.2					0.03	0.03			0		0	0	0	0	0	0	0		Fothergill, 2002	N/A	N/A	N/A	Sound reference, may not be absolutely applicable, but shows no injury at low exposure levels
51	36	sound	N/A								0.2				0.2	0.2					0.03	0.03			0		0	0	0	0	0	0	0		Fothergill, 2002	N/A	N/A	N/A	Sound reference, may not be absolutely applicable, but shows no injury at low exposure levels
52	37	sound	N/A								0.2				0.2	0.2					0.03	0.03			0		0	0	0	0	0	0	0		Fothergill, 2002	N/A	N/A	N/A	Sound reference, may not be absolutely applicable, but shows no injury at low exposure levels
53	38	sound	N/A								0.2				0.2	0.2					0.03	0.03			0		0	0	0	0	0	0	0		Fothergill, 2002	N/A	N/A	N/A	Sound reference, may not be absolutely applicable, but shows no injury at low exposure levels
54	39	sound	N/A								0.2				0.2	0.2					0.03	0.03			0		0	0	0	0	0	0	0		Fothergill, 2002	N/A	N/A	N/A	Sound reference, may not be absolutely applicable, but shows no injury at low exposure levels
55	40	sound	N/A								0.2				0.2	0.2					0.03	0.03			0		0	0	0	0	0	0	0		Fothergill, 2002	N/A	N/A	N/A	Sound reference, may not be absolutely applicable, but shows no injury at low exposure levels
56	41	sound	N/A								0.2				0.2	0.2					0.03	0.03			0		0	0	0	0	0	0	0		Fothergill, 2002	N/A	N/A	N/A	Sound reference, may not be absolutely applicable, but shows no injury at low exposure levels
57	42	sound	N/A								0.2				0.2	0.2					0.03	0.03			0		0	0	0	0	0	0	0		Fothergill, 2002	N/A	N/A	N/A	Sound reference, may not be absolutely applicable, but shows no injury at low exposure levels
93	1	Mine from Arab-Israeli war, 1967																							0		6	6					1	0	Adler, 1981	N/A	1973-10-01	Lake	Sloping lake bottom
94	2	Mine from Arab-Israeli war, 1967																							0		6	6					1	0	Adler, 1981	N/A	1973-10-01	Lake	Sloping lake bottom
95	3	Mine from Arab-Israeli war, 1967																							0		6	6					1	0	Adler, 1981	N/A	1973-10-01	Lake	Sloping lake bottom
96	4	Mine from Arab-Israeli war, 1967																							0		6	6					1	0	Adler, 1981	N/A	1973-10-01	Lake	Sloping lake bottom
97	5	Mine from Arab-Israeli war, 1967																							0		6	6					1	0	Adler, 1981	N/A	1973-10-01	Lake	Sloping lake bottom
98	6	Mine from Arab-Israeli war, 1967																							0		6	6					1	0	Adler, 1981	N/A	1973-10-01	Lake	Sloping lake bottom
99	7	Mine from Arab-Israeli war, 1967																							0		6	6					1	0.25	Adler, 1981	N/A	1973-10-01	Lake	Sloping lake bottom
100	8	Mine from Arab-Israeli war, 1967																							0		5	5					1	0.5	Adler, 1981	N/A	1973-10-01	Lake	Sloping lake bottom
101	9	Mine from Arab-Israeli war, 1967																							0		5	5					1	0.5	Adler, 1981	N/A	1973-10-01	Lake	Sloping lake bottom
102	10	Mine from Arab-Israeli war, 1967																							0		5	5					1	0.5	Adler, 1981	N/A	1973-10-01	Lake	Sloping lake bottom
103	11	Mine from Arab-Israeli war, 1967																							0		4	4					0		Adler, 1981	N/A	1973-10-01	Lake	Sloping lake bottom
104	12	Mine from Arab-Israeli war, 1967																							0		4	4					0		Adler, 1981	N/A	1973-10-01	Lake	Sloping lake bottom
139	2	Mk 6 depth charge	TNT	136	136	73	0	50	88.4816	4800		2103.47	571.4	1428.3	571.4	1428.3		2374.61	107.2	315.6	107.2	315.6			1		2	3	2	1	3	3	0		Pugh, 1943c	N/A	1942-06-06	Yorktown/Hammann
140	1	Mk 6 depth charge	TNT	136	136	46	0	50	67.9412	4800		2835.12	1240.3	2018.9	1240.3	2018.9		3043.89	248.5	640.4	248.5	640.4			1		6	6	6	6	6	6	1	0	Palma, 1943	N/A	1942-06-06	Yorktown/Hammann	supine, swimming with buddy
141	1	Mk 6 depth charge	TNT	136	136	35	0	50	61.0328	4800		3200.33	1682.5	2237.9	1682.5	2237.9		3366.7	306.2	743.7	306.2	743.7			1		3	2	3	3	1	2	0		Palma, 1943	N/A	1942-06-06	Yorktown/Hammann
142	2	Mk 6 depth charge	TNT	136	136	35	0	50	61.0328	4800		3200.33	1682.5	2237.9	1682.5	2237.9		3366.7	306.2	743.7	306.2	743.7			1		3	2	3	3	2	2	0		Palma, 1943/ Hamlin, 1943	N/A	1942-06-06	Yorktown/Hammann
143	3	Mk 6 depth charge	TNT	136	136	35	0	50	61.0328	4800		3200.33	1682.5	2237.9	1682.5	2237.9		3366.7	306.2	743.7	306.2	743.7			1		3	2	3	3	2	2	0		Palma, 1943/ Hamlin, 1943	N/A	1942-06-06	Yorktown/Hammann
144	4	Mk 6 depth charge	TNT	136	136	35	0	50	61.0328	4800		3200.33	1682.5	2237.9	1682.5	2237.9		3366.7	306.2	743.7	306.2	743.7			1		3	2	3	3	2	2	0		Palma, 1943/ Hamlin, 1943	N/A	1942-06-06	Yorktown/Hammann
145	5	Mk 6 depth charge	TNT	136	136	35	0	50	61.0328	4800		3200.33	1682.5	2237.9	1682.5	2237.9		3366.7	306.2	743.7	306.2	743.7			1		3	2	3	3	2	2	0		Palma, 1943/ Hamlin, 1943	N/A	1942-06-06	Yorktown/Hammann
146	6	Mk 6 depth charge	TNT	136	136	24	0	50	55.4617	4800		3565.9	1841.6	2437.5	1841.6	2437.5		3683.66	366	886.2	366	886.2			1		3	2	3	3	3	2	0		Palma, 1943/ Hamlin, 1943	N/A	1942-06-06	Yorktown/Hammann
147	7	Mk 6 depth charge	TNT	136	136	31-46	0	50	58.8303	4800		3336.05	1637.1	2155.5	1637.1	2155.5		3485.05	282.7	688.8	282.7	688.8			1		1	0	0	1	0	0	0		Palma, 1943/ Hamlin, 1943	N/A	1942-06-06	Yorktown/Hammann
148	8	Mk 6 depth charge	TNT	136	136	24	0	50	55.4617	4800		3565.9	1841.6	2437.5	1841.6	2437.5		3683.66	366	886.2	366	886.2			1		3	1	3	3	1	1	0		Palma, 1943/ Hamlin, 1943	N/A	1942-06-06	Yorktown/Hammann	back to blast
149	9	Mk 6 depth charge	TNT	136	136	24	0	50	55.4617	4800		3565.9	1841.6	2437.5	1841.6	2437.5		3683.66	366	886.2	366	886.2			1		3	1	4	3	1	1	0		Palma, 1943/ Hamlin, 1943	N/A	1942-06-06	Yorktown/Hammann	back to blast
150	10	Mk 6 depth charge	TNT	136	136	24	0	50	55.4617	4800		3565.9	1841.6	2437.5	1841.6	2437.5		3683.66	366	886.2	366	886.2			1		3	1	4	3	1	1	0		Palma, 1943/ Hamlin, 1943	N/A	1942-06-06	Yorktown/Hammann	back to blast
151	11	Mk 6 depth charge	TNT	136	136	46	0	50	67.9412	4800		2835.12	1240.3	2018.9	1240.3	2018.9		3043.89	248.5	640.4	248.5	640.4			1		3	1	4	3	1	1	0		Palma, 1943/ Hamlin, 1943	N/A	1942-06-06	Yorktown/Hammann	back to blast
152	12	Mk 6 depth charge	TNT	136	136	46	0	50	67.9412	4800		2835.12	1240.3	2018.9	1240.3	2018.9		3043.89	248.5	640.4	248.5	640.4			1		3	1	4	3	1	1	0		Palma, 1943/ Hamlin, 1943	N/A	1942-06-06	Yorktown/Hammann	supine on back
153	13	Mk 6 depth charge	TNT	136	136	31-46	0	50	67.9412	4800		2835.12	1637.1	2155.5	1637.1	2155.5		3043.89	282.7	688.8	282.7	688.8			0		1	1	1	1	1	1	0		Palma, 1943	N/A	1942-06-06	Yorktown/Hammann
155	15	Mk 6 depth charge	TNT	136	136	31-46	0	50	67.9412	4800		2835.12	1637.1	2155.5	1637.1	2155.5		3043.89	282.7	688.8	282.7	688.8			1		0	3	0	0	3	3	0		Palma, 1943	N/A	1942-06-06	Yorktown/Hammann
156	16	Mk 6 depth charge	TNT	136	136	31-46	0	50	67.9412	4800		2835.12	1637.1	2155.5	1637.1	2155.5		3043.89	282.7	688.8	282.7	688.8			1		0	3	0	0	3	3	0		Palma, 1943/Gates, 1943	N/A	1942-06-06	Yorktown/Hammann
157	17	Mk 6 depth charge	TNT	136	136	15	1	50	51.2445	4800		3899.24	1922.2	2559.5	1922.2	2559.5		3967.94	408.3	990	408.3	990			0		2	5	2	3	5	4	1	0.5	Palma, 1943	N/A	1942-06-06	Yorktown/Hammann	fully immersed
159	19	Mk 6 depth charge	TNT	136	136	27	0	50	56.8243	4800		3469.43	1798.1	2385.3	1798.1	2385.3		3600.57	350.2	849.5	350.2	849.5			0		3	3	4	3	3	3	1	5.5	Palma, 1943	N/A	1942-06-06	Yorktown/Hammann	swimming on right side
160	20	Mk 6 depth charge	TNT	136	136	30	0	50	58.3095	4800		3369.74	1758.1	2331.1	1758.1	2331.1		3514.3	333.2	810.5	333.2	810.5			1		4	4	4	3	5	4	1	12	Palma, 1943/ Hamlin, 1943	N/A	1942-06-06	Yorktown/Hammann
161	21	Mk 6 depth charge	TNT	136	136		0	50		4800															1		0	1	0	0	1	1	0		Palma, 1943/Gates, 1943	N/A	1942-06-06	Yorktown/Hammann
162	22	Mk 6 depth charge	TNT	136	136		0	50		4800															1		0	1	0	0	1	1	0		Palma, 1943/Gates, 1943	N/A	1942-06-06	Yorktown/Hammann
163	23	Mk 6 depth charge	TNT	136	136		0	50		4800															1		0	1	0	0	1	1	0		Palma, 1943/Gates, 1943	N/A	1942-06-06	Yorktown/Hammann
164	24	Mk 6 depth charge	TNT	136	136		0	50		4800															1		0	1	0	0	1	1	0		Palma, 1943/Gates, 1943	N/A	1942-06-06	Yorktown/Hammann
165	25	Mk 6 depth charge	TNT	136	136		0	50		4800															1		0	1	0	0	1	1	0		Palma, 1943/Gates, 1943	N/A	1942-06-06	Yorktown/Hammann
166	26	Mk 6 depth charge	TNT	136	136		0	50		4800															1		1	1	1	1	1	1	0		Palma, 1943/Gates, 1943	N/A	1942-06-06	Yorktown/Hammann
167	27	Mk 6 depth charge	TNT	136	136		0	50		4800															1		1	1	1	1	1	1	0		Palma, 1943/Gates, 1943	N/A	1942-06-06	Yorktown/Hammann
168	28	Mk 6 depth charge	TNT	136	136		0	50		4800															1		1	1	1	1	1	1	0		Palma, 1943/Gates, 1943	N/A	1942-06-06	Yorktown/Hammann
169	29	Mk 6 depth charge	TNT	136	136		0	50		4800															1		1	1	1	1	1	1	0		Palma, 1943/Gates, 1943	N/A	1942-06-06	Yorktown/Hammann
170	30	Mk 6 depth charge	TNT	136	136		0	50		4800															1		1	1	1	1	1	1	0		Palma, 1943/Gates, 1943	N/A	1942-06-06	Yorktown/Hammann
171	31	Mk 6 depth charge	TNT	136	136		0	50		4800															1		1	1	1	1	1	1	0		Palma, 1943/Gates, 1943	N/A	1942-06-06	Yorktown/Hammann
172	32	Mk 6 depth charge	TNT	136	136		0	50		4800															1		1	1	1	1	1	1	0		Palma, 1943/Gates, 1943	N/A	1942-06-06	Yorktown/Hammann
173	33	Mk 6 depth charge	TNT	136	136		0	50		4800															1		1	1	1	1	1	1	0		Palma, 1943/Gates, 1943	N/A	1942-06-06	Yorktown/Hammann
174	34	Mk 6 depth charge	TNT	136	136		0	50		4800															1		1	1	1	1	1	1	0		Palma, 1943/Gates, 1943	N/A	1942-06-06	Yorktown/Hammann
175	35	Mk 6 depth charge	TNT	136	136		0	50		4800															1		1	1	1	1	1	1	0		Palma, 1943/Gates, 1943	N/A	1942-06-06	Yorktown/Hammann
176	36	Mk 6 depth charge	TNT	136	136		0	50		4800															1		1	1	1	1	1	1	0		Palma, 1943/Gates, 1943	N/A	1942-06-06	Yorktown/Hammann
177	37	Mk 6 depth charge	TNT	136	136	30	0	50	58.3095	4800		3369.74	1758.1	2331.1	1758.1	2331.1		3514.3	333.2	810.5	333.2	810.5			0		6	6	6	6	6	6	1	0	Palma, 1943/Gates, 1943	N/A	1942-06-06	Yorktown/Hammann
178	38	Mk 6 depth charge	TNT	136	136	30	0	50	58.3095	4800		3369.74	1758.1	2331.1	1758.1	2331.1		3514.3	333.2	810.5	333.2	810.5			0		6	6	6	6	6	6	1	0	Palma, 1943	N/A	1942-06-06	Yorktown/Hammann
179	0	Mk 6 depth charge	TNT	136	136	30	0	50	58.3095	4800		3369.74	1758.1	2331.1	1758.1	2331.1		3514.3	333.2	810.5	333.2	810.5			0		6	6	6	6	6	6	1	0	Hamlin, 1943	N/A	1942-06-06	Yorktown/Hammann
180	0	Mk 6 depth charge	TNT	136	136	30	0	50	58.3095	4800		3369.74	1758.1	2331.1	1758.1	2331.1		3514.3	333.2	810.5	333.2	810.5			0		6	6	6	6	6	6	1	0	Hamlin, 1943	N/A	1942-06-06	Yorktown/Hammann
181	1	Mine from Arab-Israeli war																							0		2	0					0		Hirsch, 1969	N/A		Lake
182	2	Mine from Arab-Israeli war																							0		3	0					0		Hirsch, 1969	N/A		Lake
183	3	Mine from Arab-Israeli war																							0		2	0					0		Hirsch, 1969	N/A		Lake
184	4	Mine from Arab-Israeli war																							0		5	2					1	0.5	Hirsch, 1969	N/A		Lake
185	5	Mine from Arab-Israeli war																							0		5	2					1	0	Hirsch, 1969	N/A		Lake
186	6	Mine from Arab-Israeli war																							0		5	2					1	1	Hirsch, 1969	N/A		Lake
187	7	Mine from Arab-Israeli war																							0		4	0					0		Hirsch, 1969	N/A		Lake
188	10	Mine from Arab-Israeli war																							0		4	0					0		Hirsch, 1969	N/A		Lake
189	11	Mine from Arab-Israeli war																							0		4	0					0		Hirsch, 1969	N/A		Lake
190	12	Mine from Arab-Israeli war																							0		4	2					0		Hirsch, 1969	N/A		Lake
191	1	experimental charge	TNT	1.2	1.2		0			9	359				359	359	9				9	9			0		0	0	0	0	0	0	0		Richmond, 1977	N/A	N/A	Test facility
192	2	experimental charge	TNT	1.2	1.2		0			9	359				359	359	9				9	9			0		0	0	0	0	0	0	0		Richmond, 1977	N/A	N/A	Test facility
193	3	experimental charge	TNT	1.2	1.2		0			9	359				359	359	9				9	9			0		0	0	0	0	0	0	0		Richmond, 1977	N/A	N/A	Test facility
194	4	experimental charge	TNT	1.2	1.2		0			9	359				359	359	9				9	9			0		0	0	0	0	0	0	0		Richmond, 1977	N/A	N/A	Test facility
195	5	experimental charge	TNT	1.2	1.2		0			9	359				359	359	9				9	9			0		0	0	0	0	0	0	0		Richmond, 1977	N/A	N/A	Test facility
196	6	experimental charge	TNT	1.2	1.2		0			9	359				359	359	9				9	9			0		0	0	0	0	0	0	0		Richmond, 1977	N/A	N/A	Test facility
197	7	experimental charge	TNT	1.2	1.2		0			9	359				359	359	9				9	9			0		0	0	0	0	0	0	0		Richmond, 1977	N/A	N/A	Test facility
198	8	experimental charge	TNT	1.2	1.2		0			9	359				359	359	9				9	9			0		0	0	0	0	0	0	0		Richmond, 1977	N/A	N/A	Test facility
199	9	experimental charge	TNT	1.2	1.2		0			9	359				359	359	9				9	9			0		0	0	0	0	0	0	0		Richmond, 1977	N/A	N/A	Test facility
200	10	experimental charge	TNT	1.2	1.2		0			9	359				359	359	9				9	9			0		0	0	0	0	0	0	0		Richmond, 1977	N/A	N/A	Test facility
201	11	experimental charge	TNT	1.2	1.2		0			9	359				359	359	9				9	9			0		0	0	0	0	0	0	0		Richmond, 1977	N/A	N/A	Test facility
202	12	experimental charge	TNT	1.2	1.2		0			9	490				490	490	13.8				13.8	13.8			0		0	0	0	0	0	0	0		Richmond, 1977	N/A	N/A	Test facility
203	13	experimental charge	TNT	1.2	1.2		0			9	490				490	490	13.8				13.8	13.8			0		0	0	0	0	0	0	0		Richmond, 1977	N/A	N/A	Test facility
204	14	experimental charge	TNT	1.2	1.2		0			9	490				490	490	13.8				13.8	13.8			0		0	0	0	0	0	0	0		Richmond, 1977	N/A	N/A	Test facility
205	15	experimental charge	TNT	1.2	1.2		0			9	490				490	490	13.8				13.8	13.8			0		0	0	0	0	0	0	0		Richmond, 1977	N/A	N/A	Test facility
206	16	experimental charge	TNT	1.2	1.2		0			9	490				490	490	13.8				13.8	13.8			0		0	0	0	0	0	0	0		Richmond, 1977	N/A	N/A	Test facility
207	17	experimental charge	TNT	1.2	1.2		0			9	490				490	490	13.8				13.8	13.8			0		0	0	0	0	0	0	0		Richmond, 1977	N/A	N/A	Test facility
208	18	experimental charge	TNT	1.2	1.2		0			9	490				490	490	13.8				13.8	13.8			0		0	0	0	0	0	0	0		Richmond, 1977	N/A	N/A	Test facility
209	19	experimental charge	TNT	1.2	1.2		0			9	490				490	490	13.8				13.8	13.8			0		0	0	0	0	0	0	0		Richmond, 1977	N/A	N/A	Test facility
210	20	experimental charge	TNT	1.2	1.2		0			9	490				490	490	13.8				13.8	13.8			0		0	0	0	0	0	0	0		Richmond, 1977	N/A	N/A	Test facility
211	21	experimental charge	TNT	1.2	1.2		0			9	490				490	490	13.8				13.8	13.8			0		0	0	0	0	0	0	0		Richmond, 1977	N/A	N/A	Test facility
212	22	experimental charge	TNT	1.2	1.2		0			9	490				490	490	13.8				13.8	13.8			0		0	0	0	0	0	0	0		Richmond, 1977	N/A	N/A	Test facility
213	23	experimental charge	TNT	86	86		0			7.6	359				359	359	9				9	9			0		0	0	0	0	0	0	0		Richmond, 1977	N/A	N/A	Test facility
214	24	experimental charge	TNT	86	86		0			7.6	359				359	359	9				9	9			0		0	0	0	0	0	0	0		Richmond, 1977	N/A	N/A	Test facility
215	25	experimental charge	TNT	86	86		0			7.6	359				359	359	9				9	9			0		0	0	0	0	0	0	0		Richmond, 1977	N/A	N/A	Test facility
216	26	experimental charge	TNT	86	86		0			46	490				490	490	13.8				13.8	13.8			0		0	0	0	0	0	0	0		Richmond, 1977	N/A	N/A	Test facility
217	27	experimental charge	TNT	86	86		0			46	490				490	490	13.8				13.8	13.8			0		0	0	0	0	0	0	0		Richmond, 1977	N/A	N/A	Test facility
218	28	experimental charge	TNT	86	86		0			46	490				490	490	13.8				13.8	13.8			0		0	0	0	0	0	0	0		Richmond, 1977	N/A	N/A	Test facility
219	1	Mk 9 depth charge	Torpex	91	136.5	<30	0	60	67.082	3000		2534.85	1324.7	1807	1324.7	1807		2903.99	270.6	658.3	270.6	658.3					0	2	0	0	2	2	0		Gage, 1945	N/A	1943-10-09	USS Buck	Salerno, Italy: 39.57N, 14.28E
220	2	Mk 9 depth charge	Torpex	91	136.5	<30	0	60	67.082	3000		2534.85	1431.9	1930.1	1431.9	1930.1		2903.99	313	760.3	313	760.3					3	2	1	3	2	2	0		Gage, 1945	N/A	1943-10-09	USS Buck	Salerno, Italy
221	3	Mk 9 depth charge	Torpex	91	136.5	<30	0	60	67.082	3000		2534.85	1431.9	1930.1	1431.9	1930.1		2903.99	313	760.3	313	760.3					0	3	0	0	3	2	0		Gage, 1945	N/A	1943-10-09	USS Buck	Salerno, Italy
222	4	Mk 9 depth charge	Torpex	91	136.5	<30	0	60	67.082	3000		2534.85	1431.9	1930.1	1431.9	1930.1		2903.99	313	760.3	313	760.3					3	3	2	3	3	2	0		Gage, 1945	N/A	1943-10-09	USS Buck	Salerno, Italy
223	5	Mk 9 depth charge	Torpex	91	136.5	<30	0	60	67.082	3000		2534.85	1431.9	1930.1	1431.9	1930.1		2903.99	313	760.3	313	760.3					0	3	0	0	3	2	0		Gage, 1945	N/A	1943-10-09	USS Buck	Salerno, Italy
224	6	Mk 9 depth charge	Torpex	91	136.5	<30	0	60	67.082	3000		2534.85	1431.9	1930.1	1431.9	1930.1		2903.99	313	760.3	313	760.3					2	3	1	2	3	2	0		Gage, 1945	N/A	1943-10-09	USS Buck	Salerno, Italy
225	7	Mk 9 depth charge	Torpex	91	136.5	>30	0	60	84.8528	3000		1934.56	840.9	1405.7	840.9	1405.7		2378.18	170.2	420	170.2	420					0	2	0	0	2	2	0		Gage, 1945	N/A	1943-10-09	USS Buck	Salerno, Italy
226	8	Mk 9 depth charge	Torpex	91	136.5	>30	0	60	78.1025	3000		2128.06	840.9	1405.7	840.9	1405.7		2551.79	170.2	420	170.2	420					0	2	0	0	2	2	0		Gage, 1945	N/A	1943-10-09	USS Buck	Salerno, Italy
227	9	Mk 9 depth charge	Torpex	91	136.5	<30	0	60	67.082	3000		2534.85	1431.9	1930.1	1431.9	1930.1		2903.99	313	760.3	313	760.3					2	2	1	2	2	2	0		Gage, 1945	N/A	1943-10-09	USS Buck	Salerno, Italy
228	10	Mk 9 depth charge	Torpex	91	136.5	<30	0	60	67.082	3000		2534.85	1431.9	1930.1	1431.9	1930.1		2903.99	313	760.3	313	760.3					0	2	0	0	2	2	0		Gage, 1945	N/A	1943-10-09	USS Buck	Salerno, Italy
229	11	Mk 9 depth charge	Torpex	91	136.5	<30	0	60	67.082	3000		2534.85	1431.9	1930.1	1431.9	1930.1		2903.99	313	760.3	313	760.3					1	3	1	1	3	3	0		Gage, 1945	N/A	1943-10-09	USS Buck	Salerno, Italy
230	12	Mk 9 depth charge	Torpex	91	136.5	<30	0	60	67.082	3000		2534.85	1431.9	1930.1	1431.9	1930.1		2903.99	313	760.3	313	760.3					0	2	0	0	2	2	0		Gage, 1945	N/A	1943-10-09	USS Buck	Salerno, Italy
231	13	Mk 9 depth charge	Torpex	91	136.5	<30	0	60	67.082	3000		2534.85	1431.9	1930.1	1431.9	1930.1		2903.99	313	760.3	313	760.3					1	2	1	1	1	2	0		Gage, 1945	N/A	1943-10-09	USS Buck	Salerno, Italy
232	14	Mk 9 depth charge	Torpex	91	136.5	<30	0	60	67.082	3000		2534.85	1431.9	1930.1	1431.9	1930.1		2903.99	313	760.3	313	760.3					0	2	0	0	2	2	0		Gage, 1945	N/A	1943-10-09	USS Buck	Salerno, Italy
234	16	Mk 9 depth charge	Torpex	91	136.5	<30	0	60	67.082	3000		2534.85	1431.9	1930.1	1431.9	1930.1		2903.99	313	760.3	313	760.3					0	2	0	0	1	2	0		Gage, 1945	N/A	1943-10-09	USS Buck	Salerno, Italy
235	17	Mk 9 depth charge	Torpex	91	136.5	<30	0	60	67.082	3000		2534.85	1431.9	1930.1	1431.9	1930.1		2903.99	313	760.3	313	760.3					0	2	0	0	2	2	0		Gage, 1945	N/A	1943-10-09	USS Buck	Salerno, Italy
236	18	Mk 9 depth charge	Torpex	91	136.5	<30	0	60	67.082	3000		2534.85	1431.9	1930.1	1431.9	1930.1		2903.99	313	760.3	313	760.3					0	2	0	0	2	2	0		Gage, 1945	N/A	1943-10-09	USS Buck	Salerno, Italy
237	19	Mk 9 depth charge	Torpex	91	136.5	<30	0	60	67.082	3000		2534.85	1431.9	1930.1	1431.9	1930.1		2903.99	313	760.3	313	760.3					1	2	1	1	2	2	0		Gage, 1945	N/A	1943-10-09	USS Buck	Salerno, Italy
238	1	UK Mk 7 depth charge	Amatol	130	87		0	76																	1		0	3					0		Cameron, 1943	1943-07-01		ship torpedoed
242	5	UK Mk 7 depth charge	Amatol	130	87		0	76																	0		0	3					0		Cameron, 1943	1943-07-01		ship torpedoed
244	7	UK Mk 7 depth charge	Amatol	130	87		0	76																	1	life belt	0	5					1	1	Cameron, 1943	1943-07-01		multiple explosions
252	15	UK Mk 7 depth charge	Amatol	130	87		0	76																	0		1	3					0		Cameron, 1943	1943-07-01		ship hit mine
257	20	boiler burst as ship sank				137	0	20	138.452																0		0	4					0		Cameron, 1943	1943-07-01
299	1	Canada Mk II depth charge	TNT	132	132	18	0	46	49.3964	280		4019.04	2161.2	2745.5	2161.2	2745.5		4028.81	426.6	1027	426.6	1027			1	kapok	0	4	0	0	2	4	1	0	Webster, 1943	1943-07-01	1942-09-11	HMCS Charlottetown
300	2	Canada Mk II depth charge	TNT	132	132		0	46		280															1	kapok	5	5					1	2	Webster, 1943	1943-07-01	1942-09-11	HMCS Charlottetown
301	3	Canada Mk II depth charge	TNT	132	132		0	46		280															1	kapok	0	5					1	5	Webster, 1943	1943-07-01	1942-09-11	HMCS Charlottetown
302	4	Canada Mk II depth charge	TNT	132	132		0	46		280															1	kapok	0	4					1	35	Webster, 1943	1943-07-01	1942-09-11	HMCS Charlottetown
303	5	Canada Mk II depth charge	TNT	132	132	37	0	46	59.0339	280		3285.89	1731.5	2325.6	1731.5	2325.6		3407.33	303.3	739.1	303.3	739.1			0		0	3	0	0	3	3	0		Webster, 1943	1943-07-01	1942-09-11	HMCS Charlottetown	facing blast
304	6	Canada Mk II depth charge	TNT	132	132	69	0	46	82.9277	280		2238.04	765	1483.7	765	1483.7		2475.55	147.6	372.4	147.6	372.4			1	life belt, on backwards	3	2	3	3	3	2	0		Webster, 1943	1943-07-01	1942-09-11	HMCS Charlottetown	facing blast
305	7	Canada Mk II depth charge	TNT	132	132	46	0	46	65.0538	280		2944.42	1424.3	2096.4	1424.3	2096.4		3110.09	248.9	612.6	248.9	612.6			1	life belt, backwards and not tied	4	2	4	4	2	2	0		Webster, 1943	1943-07-01	1942-09-11	HMCS Charlottetown
306	8	Canada Mk II depth charge	TNT	132	132	183	0	46	188.693	280		883.882	55.5	184	55.5	184		1142.98	18.7	57.6	18.7	57.6			1	kapok	1	2	1	0	3	2	0		Webster, 1943	1943-07-01	1942-09-11	HMCS Charlottetown
307	9	Canada Mk II depth charge	TNT	132	132		0	46		280															1	kapok	2	2					0		Webster, 1943	1943-07-01	1942-09-11	HMCS Charlottetown
308	10	Canada Mk II depth charge	TNT	132	132		0	46		280															1	kapok	2	2					0		Webster, 1943	1943-07-01	1942-09-11	HMCS Charlottetown
309	11	Canada Mk II depth charge	TNT	132	132		0	46		280															1	kapok	2	2					0		Webster, 1943	1943-07-01	1942-09-11	HMCS Charlottetown
310	12	Canada Mk II depth charge	TNT	132	132		0	46		280															1	kapok	2	2					0		Webster, 1943	1943-07-01	1942-09-11	HMCS Charlottetown
311	13	Canada Mk II depth charge	TNT	132	132		0	46		280															1	kapok	2	2					0		Webster, 1943	1943-07-01	1942-09-11	HMCS Charlottetown
312	14	Canada Mk II depth charge	TNT	132	132		0	46		280															1	kapok	2	2					0		Webster, 1943	1943-07-01	1942-09-11	HMCS Charlottetown
313	15	Canada Mk II depth charge	TNT	132	132		0	46		280															1	kapok	2	2					0		Webster, 1943	1943-07-01	1942-09-11	HMCS Charlottetown
317	4	UK Type D depth charge	TNT	140	140		0	24		70															0		0	1	0	0	2	1	0		Mathew, 1916		1916-08-01	TSS Duke of Albany	possibly multiple charges
318	5	UK Type D depth charge	TNT	140	140	91	0	24	94.1116	70		1193.66	356.1	679.1	356.1	679.1		1822.04	98.1	247.6	98.1	247.6			0		3	2	2	3	3	2	0		Mathew, 1916		1916-08-01	TSS Duke of Albany	possibly multiple charges
319	6	UK Type D depth charge	TNT	140	140	119	0	24	121.396	70		895.257	290.2	583.6	290.2	583.6		1438.29	77.6	195.4	77.6	195.4			0		3	2	3	3	3	2	0		Mathew, 1916		1916-08-01	TSS Duke of Albany	possibly multiple charges
320	7	UK Type D depth charge	TNT	140	140		0	24		70															0		3	2					0		Mathew, 1916		1916-08-01	TSS Duke of Albany	possibly multiple charges
321	8	UK Type D depth charge	TNT	140	140		0	24		70															0		3	2					0		Mathew, 1916		1916-08-01	TSS Duke of Albany	possibly multiple charges
322	9	UK Type D depth charge	TNT	140	140		0	24		70															0		3	2					0		Mathew, 1916		1916-08-01	TSS Duke of Albany	possibly multiple charges
323	10	UK Type D depth charge	TNT	140	140		0	24		70															0		3	2					0		Mathew, 1916		1916-08-01	TSS Duke of Albany	possibly multiple charges
324	11	UK Type D depth charge	TNT	140	140		0	24		70															0		3	2					0		Mathew, 1916		1916-08-01	TSS Duke of Albany	possibly multiple charges
325	12	UK Type D depth charge	TNT	140	140		0	24		70															0		3	2					0		Mathew, 1916		1916-08-01	TSS Duke of Albany	possibly multiple charges
326	13	UK Type D depth charge	TNT	140	140		0	24		70															0		3	2					0		Mathew, 1916		1916-08-01	TSS Duke of Albany	possibly multiple charges
327	1	TNT charge	TNT	0.75	0.75	0	30	28	2	15		21479.5	8818.7	8818.7	8818.7	8818.7		2898.57	5503	5503	5503	5503			1	neoprene wetsuit	6	6	6	5	5	6	1	0	Petri, 2001	2001-03-08	N/A	N/A	explosion probably occurred over leg
328	1	UK Mk 7 depth charge	Torpex	130	195			76																	1		6	0					1	0.5	Williams, 1944			British destroyer torpedoed during Mediterranean campaign
329	2	UK Mk 7 depth charge	Torpex	130	195			76																	1		3	0					0		Williams, 1944			British destroyer torpedoed during Mediterranean campaign
330	3	UK Mk 7 depth charge	Torpex	130	195			76																	1		3	0					0		Williams, 1944			British destroyer torpedoed during Mediterranean campaign
331	4	UK Mk 7 depth charge	Torpex	130	195			76																	1		3	0					0		Williams, 1944			British destroyer torpedoed during Mediterranean campaign
332	5	UK Mk 7 depth charge	Torpex	130	195			76																	1		3	0					0		Williams, 1944			British destroyer torpedoed during Mediterranean campaign
333	6	UK Mk 7 depth charge	Torpex	130	195			76																	1		0	1					0		Williams, 1944			British destroyer torpedoed during Mediterranean campaign
334	7	UK Mk 7 depth charge	Torpex	130	195			76																	1		0	1					0		Williams, 1944			British destroyer torpedoed during Mediterranean campaign
335	8	UK Mk 7 depth charge	Torpex	130	195			76																	1		0	1					0		Williams, 1944			British destroyer torpedoed during Mediterranean campaign
336	9	UK Mk 7 depth charge	Torpex	130	195			76																	1		0	1					0		Williams, 1944			British destroyer torpedoed during Mediterranean campaign
337	10	UK Mk 7 depth charge	Torpex	130	195			76																	1		0	1					0		Williams, 1944			British destroyer torpedoed during Mediterranean campaign
338	11	UK Mk 7 depth charge	Torpex	130	195			76																	1		0	1					0		Williams, 1944			British destroyer torpedoed during Mediterranean campaign
339	12	UK Mk 7 depth charge	Torpex	130	195			76																	1		0	3					1	1.5	Williams, 1944			British destroyer torpedoed during Mediterranean campaign
359	1	Mk V demolition charge	TNT	50	50	844	0	1	844.001	1.5	155	112.83	0	0	0	0	0.0883	149.228	0	0	0	0			0		0	0	0	0	0	0	0		Corey, 1946	N/A	N/A	N/A	abdominal sensations reported
360	2	Mk V demolition charge	TNT	50	50	844	0	1	844.001	1.5	155	112.83	0	0	0	0	0.0883	149.228	0	0	0	0			0		0	0	0	0	0	0	0		Corey, 1946	N/A	N/A	N/A	abdominal sensations reported
361	3	Mk V demolition charge	TNT	50	50	844	0	1	844.001	1.5	155	112.83	0	0	0	0	0.0883	149.228	0	0	0	0			0		0	0	0	0	0	0	0		Corey, 1946	N/A	N/A	N/A	abdominal sensations reported
362	4	Mk V demolition charge	TNT	50	50	844	0	1	844.001	1.5	155	112.83	0	0	0	0	0.0883	149.228	0	0	0	0			0		0	0	0	0	0	0	0		Corey, 1946	N/A	N/A	N/A	abdominal sensations reported
363	5	Mk V demolition charge	TNT	50	50	844	0	1	844.001	1.5	155	112.83	0	0	0	0	0.0883	149.228	0	0	0	0			0		0	0	0	0	0	0	0		Corey, 1946	N/A	N/A	N/A	abdominal sensations reported
364	6	Mk V demolition charge	TNT	50	50	844	0	1	844.001	1.5	155	112.83	0	0	0	0	0.0883	149.228	0	0	0	0			0		0	0	0	0	0	0	0		Corey, 1946	N/A	N/A	N/A	abdominal sensations reported
365	7	Mk V demolition charge	TNT	50	50	844	0	1	844.001	1.5	155	112.83	0	0	0	0	0.0883	149.228	0	0	0	0			1	life belt	0	0	0	0	0	0	0		Corey, 1946	N/A	N/A	N/A	abdominal sensations reported
366	8	Mk V demolition charge	TNT	50	50	844	0	1	844.001	1.5	155	112.83	0	0	0	0	0.0883	149.228	0	0	0	0			1	kapok	0	0	0	0	0	0	0		Corey, 1946	N/A	N/A	N/A	abdominal sensations reported
367	9	Mk V demolition charge	TNT	50	50	844	0	1	844.001	1.5	155	112.83	0	0	0	0	0.0883	149.228	0	0	0	0			1	kapok	0	0	0	0	0	0	0		Corey, 1946	N/A	N/A	N/A	abdominal sensations reported
368	10	Mk V demolition charge	TNT	50	50	844	0	1	844.001	1.5	155	112.83	0	0	0	0	0.0883	149.228	0	0	0	0			1	kapok	0	0	0	0	0	0	0		Corey, 1946	N/A	N/A	N/A	abdominal sensations reported
369	11	Mk V demolition charge	TNT	50	50	844	0	1	844.001	1.5	155	112.83	0	0	0	0	0.0883	149.228	0	0	0	0			1	kapok	0	0	0	0	0	0	0		Corey, 1946	N/A	N/A	N/A	abdominal sensations reported
370	12	Mk V demolition charge	TNT	50	50	274	0	1	274.002	1.5	477	402.284	0	0	0	0	0.786	429.659	0	0	0	0			0		0	0	0	0	0	0	0		Corey, 1946	N/A	N/A	N/A	mild impact to abdomen uniformly present
371	13	Mk V demolition charge	TNT	50	50	274	0	1	274.002	1.5	477	402.284	0	0	0	0	0.786	429.659	0	0	0	0			0		0	0	0	0	0	0	0		Corey, 1946	N/A	N/A	N/A	mild impact to abdomen uniformly present
372	14	Mk V demolition charge	TNT	50	50	274	0	1	274.002	1.5	477	402.284	0	0	0	0	0.786	429.659	0	0	0	0			0		0	0	0	0	0	0	0		Corey, 1946	N/A	N/A	N/A	mild impact to abdomen uniformly present
373	15	Mk V demolition charge	TNT	50	50	274	0	1	274.002	1.5	477	402.284	0	0	0	0	0.786	429.659	0	0	0	0			0		0	0	0	0	0	0	0		Corey, 1946	N/A	N/A	N/A	mild impact to abdomen uniformly present
374	16	Mk V demolition charge	TNT	50	50	274	0	1	274.002	1.5	477	402.284	0	0	0	0	0.786	429.659	0	0	0	0			0		0	0	0	0	0	0	0		Corey, 1946	N/A	N/A	N/A	mild impact to abdomen uniformly present
375	17	Mk V demolition charge	TNT	50	50	274	0	1	274.002	1.5	477	402.284	0	0	0	0	0.786	429.659	0	0	0	0			0		0	0	0	0	0	0	0		Corey, 1946	N/A	N/A	N/A	mild impact to abdomen uniformly present
376	18	Mk V demolition charge	TNT	50	50	274	0	1	274.002	1.5	477	402.284	0	0	0	0	0.786	429.659	0	0	0	0			1	life belt	0	0	0	0	0	0	0		Corey, 1946	N/A	N/A	N/A	mild impact to abdomen uniformly present
377	19	Mk V demolition charge	TNT	50	50	274	0	1	274.002	1.5	477	402.284	0	0	0	0	0.786	429.659	0	0	0	0			1	kapok	0	0	0	0	0	0	0		Corey, 1946	N/A	N/A	N/A	mild impact to abdomen uniformly present
378	20	Mk V demolition charge	TNT	50	50	274	0	1	274.002	1.5	477	402.284	0	0	0	0	0.786	429.659	0	0	0	0			1	kapok	0	0	0	0	0	0	0		Corey, 1946	N/A	N/A	N/A	mild impact to abdomen uniformly present
379	21	Mk V demolition charge	TNT	50	50	274	0	1	274.002	1.5	477	402.284	0	0	0	0	0.786	429.659	0	0	0	0			1	kapok	0	0	0	0	0	0	0		Corey, 1946	N/A	N/A	N/A	mild impact to abdomen uniformly present
380	22	Mk V demolition charge	TNT	50	50	274	0	1	274.002	1.5	477	402.284	0	0	0	0	0.786	429.659	0	0	0	0			1	kapok	0	0	0	0	0	0	0		Corey, 1946	N/A	N/A	N/A	mild impact to abdomen uniformly present
381	23	Mk V demolition charge	TNT	50	50	136	0	1	136.004	1.5	965	887.731	6	14.7	6	14.7	3.034	829.994	1.5	3.7	1.5	3.7			0		0	0	0	0	0	0	0		Corey, 1946	N/A	N/A	N/A	no injury
385	1	UK Mk 7 depth charge	Torpex	130	195	<18	0	76	76.531			2497.55	1255.7	1755.3	1255.7	1755.3		3234.98	282.7	693	282.7	693			1	pneumatic	6	6	6	6	6	6	1	0	Goligher, 1943			small vessel (corvette or trawler class)	all were rescued after 30-45 minutes and taken immediately to hospital
386	2	UK Mk 7 depth charge	Torpex	130	195	<18	0	76	78.1025			2439.85	1255.7	1755.3	1255.7	1755.3		3179.57	282.7	693	282.7	693			1	pneumatic	6	6	6	6	6	6	1	0	Goligher, 1943			small vessel (corvette or trawler class)
387	3	UK Mk 7 depth charge	Torpex	130	195	<18	0	76	78.1025			2439.85	1255.7	1755.3	1255.7	1755.3		3179.57	282.7	693	282.7	693			1	pneumatic	6	6	6	6	6	6	1	0	Goligher, 1943			small vessel (corvette or trawler class)
388	4	UK Mk 7 depth charge	Torpex	130	195	<18	0	76	78.1025			2439.85	1255.7	1755.3	1255.7	1755.3		3179.57	282.7	693	282.7	693			1	pneumatic	6	6	6	6	6	6	1	0	Goligher, 1943			small vessel (corvette or trawler class)
389	5	UK Mk 7 depth charge	Torpex	130	195	<18	0	76	78.1025			2439.85	1255.7	1755.3	1255.7	1755.3		3179.57	282.7	693	282.7	693			1	pneumatic	6	6	6	6	6	6	1	0	Goligher, 1943			small vessel (corvette or trawler class)
390	6	UK Mk 7 depth charge	Torpex	130	195	27		76	80.6536			2351.31	1203.6	1681.3	1203.6	1681.3		3093.88	265.5	651.5	265.5	651.5			1	pneumatic	0	0	0	0	0	0	0		Goligher, 1943			small vessel (corvette or trawler class)
391	7	UK Mk 7 depth charge	Torpex	130	195	54		76	93.2309			1990.37	943	1469.8	943	1469.8		2735.32	201.6	496.7	201.6	496.7			1	pneumatic	0	0	0	0	0	0	0		Goligher, 1943			small vessel (corvette or trawler class)
392	8	UK Mk 7 depth charge	Torpex	130	195	2	0	76	76.0263			2516.63	1256.6	1764.3	1256.6	1764.3		3253.22	285.1	700.8	285.1	700.8			1	pneumatic	0	0	0	0	0	0	0		Goligher, 1943			small vessel (corvette or trawler class)
393	9	UK Mk 7 depth charge	Torpex	130	195	2	0	76	76.0263			2516.63	1256.6	1764.3	1256.6	1764.3		3253.22	285.1	700.8	285.1	700.8			1	pneumatic	0	0	0	0	0	0	0		Goligher, 1943			small vessel (corvette or trawler class)
394	10	UK Mk 7 depth charge	Torpex	130	195	<18	0	76	78.1025			2439.85	1255.7	1755.3	1255.7	1755.3		3179.57	282.7	693	282.7	693			1	pneumatic	0	0	0	0	0	0	0		Goligher, 1943			small vessel (corvette or trawler class)
395	11	UK Mk 7 depth charge	Torpex	130	195	<18	0	76	78.1025			2439.85	1255.7	1755.3	1255.7	1755.3		3179.57	282.7	693	282.7	693			1	pneumatic	0	0	0	0	0	0	0		Goligher, 1943			small vessel (corvette or trawler class)
396	12	UK Mk 7 depth charge	Torpex	130	195	<18	0	76	78.1025			2439.85	1255.7	1755.3	1255.7	1755.3		3179.57	282.7	693	282.7	693			1	pneumatic	0	0	0	0	0	0	0		Goligher, 1943			small vessel (corvette or trawler class)
397	13	UK Mk 7 depth charge	Torpex	130	195	<18	0	76	78.1025			2439.85	1255.7	1755.3	1255.7	1755.3		3179.57	282.7	693	282.7	693			1	pneumatic	0	0	0	0	0	0	0		Goligher, 1943			small vessel (corvette or trawler class)
398	14	UK Mk 7 depth charge	Torpex	130	195	<18	0	76	78.1025			2439.85	1255.7	1755.3	1255.7	1755.3		3179.57	282.7	693	282.7	693			1	pneumatic	0	0	0	0	0	0	0		Goligher, 1943			small vessel (corvette or trawler class)
399	1	UK Mk 7 depth charge	Torpex	130	195	<18	0	76	78.1025			2439.85	1255.7	1755.3	1255.7	1755.3		3179.57	282.7	693	282.7	693			1	pneumatic	4	5	5	4	6	4	1	0	Goligher, 1943			small vessel (corvette or trawler class)	7/17 cases in this class had temporary paralysis
400	2	UK Mk 7 depth charge	Torpex	130	195	<18	0	76	78.1025			2439.85	1255.7	1755.3	1255.7	1755.3		3179.57	282.7	693	282.7	693			1	pneumatic	5	5	5	4	6	4	1	0	Goligher, 1943			small vessel (corvette or trawler class)	7/17 cases in this class had temporary paralysis
401	3	UK Mk 7 depth charge	Torpex	130	195	<18	0	76	78.1025			2439.85	1255.7	1755.3	1255.7	1755.3		3179.57	282.7	693	282.7	693			1	pneumatic	4	5	4	4	5	4	1	0.5	Goligher, 1943			small vessel (corvette or trawler class)	estimated TOD
402	4	UK Mk 7 depth charge	Torpex	130	195	<18	0	76	78.1025			2439.85	1255.7	1755.3	1255.7	1755.3		3179.57	282.7	693	282.7	693			1	pneumatic	4	5	4	4	5	4	1	0.5	Goligher, 1943			small vessel (corvette or trawler class)	estimated TOD
403	5	UK Mk 7 depth charge	Torpex	130	195	<18	0	76	78.1025			2439.85	1255.7	1755.3	1255.7	1755.3		3179.57	282.7	693	282.7	693			1	pneumatic	4	5	4	4	5	4	1	0.5	Goligher, 1943			small vessel (corvette or trawler class)	estimated TOD
404	6	UK Mk 7 depth charge	Torpex	130	195	<18	0	76	78.1025			2439.85	1255.7	1755.3	1255.7	1755.3		3179.57	282.7	693	282.7	693			1	pneumatic	1	4	2	0	5	4	1	0.5	Goligher, 1943			small vessel (corvette or trawler class)	estimated TOD
405	7	UK Mk 7 depth charge	Torpex	130	195	<18	0	76	78.1025			2439.85	1255.7	1755.3	1255.7	1755.3		3179.57	282.7	693	282.7	693			1	pneumatic	1	4	2	0	4	4	0		Goligher, 1943			small vessel (corvette or trawler class)	7/17 cases in this class had temporary paralysis
406	8	UK Mk 7 depth charge	Torpex	130	195	<18	0	76	78.1025			2439.85	1255.7	1755.3	1255.7	1755.3		3179.57	282.7	693	282.7	693			1	pneumatic	2	3	2	1	3	3	0		Goligher, 1943			small vessel (corvette or trawler class)	7/17 cases in this class had temporary paralysis
407	9	UK Mk 7 depth charge	Torpex	130	195	<18	0	76	78.1025			2439.85	1255.7	1755.3	1255.7	1755.3		3179.57	282.7	693	282.7	693			1	pneumatic	2	3	2	1	3	3	0		Goligher, 1943			small vessel (corvette or trawler class)	7/17 cases in this class had temporary paralysis
408	10	UK Mk 7 depth charge	Torpex	130	195	<18	0	76	78.1025			2439.85	1255.7	1755.3	1255.7	1755.3		3179.57	282.7	693	282.7	693			1	pneumatic	1	1	2	0	2	1	0		Goligher, 1943			small vessel (corvette or trawler class)	7/17 cases in this class had temporary paralysis
409	11	UK Mk 7 depth charge	Torpex	130	195	<18	0	76	78.1025			2439.85	1255.7	1755.3	1255.7	1755.3		3179.57	282.7	693	282.7	693			1	pneumatic	1	1	2	0	2	1	0		Goligher, 1943			small vessel (corvette or trawler class)	7/17 cases in this class had temporary paralysis
410	1	UK Mk 7 depth charge	Torpex	130	195	91	0	76	118.562			1509.7	1469.8	410	1469.8	410		2229.87	496.7	89.7	496.7	89.7			1	pneumatic	4	1	5	4	1	1	1	0.5	Goligher, 1943			small vessel (corvette or trawler class)	7/17 cases in this class had temporary paralysis
411	2	UK Mk 7 depth charge	Torpex	130	195	91	0	76	118.562			1509.7	1469.8	410	1469.8	410		2229.87	496.7	89.7	496.7	89.7			1	pneumatic	3	2	4	3	2	1	0		Goligher, 1943			small vessel (corvette or trawler class)	7/17 cases in this class had temporary paralysis
412	3	UK Mk 7 depth charge	Torpex	130	195	91	0	76	118.562			1509.7	1469.8	410	1469.8	410		2229.87	496.7	89.7	496.7	89.7			1	pneumatic	0	2	0	0	2	1	0		Goligher, 1943			small vessel (corvette or trawler class)	7/17 cases in this class had temporary paralysis
413	4	UK Mk 7 depth charge	Torpex	130	195	91	0	76	118.562			1509.7	1469.8	410	1469.8	410		2229.87	496.7	89.7	496.7	89.7			1	pneumatic	0	1	0	0	2	1	0		Goligher, 1943			small vessel (corvette or trawler class)	7/17 cases in this class had temporary paralysis
414	5	UK Mk 7 depth charge	Torpex	130	195	91	0	76	118.562			1509.7	1469.8	410	1469.8	410		2229.87	496.7	89.7	496.7	89.7			1	pneumatic	0	1	0	0	2	1	0		Goligher, 1943			small vessel (corvette or trawler class)	7/17 cases in this class had temporary paralysis
415	6	UK Mk 7 depth charge	Torpex	130	195	91	0	76	118.562			1509.7	1469.8	410	1469.8	410		2229.87	496.7	89.7	496.7	89.7			1	pneumatic	0	1	0	0	2	1	0		Goligher, 1943			small vessel (corvette or trawler class)	7/17 cases in this class had temporary paralysis
416	1	UK Mk 7 depth charge	Torpex	130	195	91	0	76	118.562			1509.7	1469.8	410	1469.8	410		2229.87	496.7	89.7	496.7	89.7					0	0	0	0	0	0	0	0	Moore, 1944				floating on back; group 1: got to hospital 16 hours after injury
417	2	UK Mk 7 depth charge	Torpex	130	195	91	0	76	118.562			1509.7	1469.8	410	1469.8	410		2229.87	496.7	89.7	496.7	89.7					0	3	0	0	5	3	0		Moore, 1944				floating upright; group 1: got to hospital 16 hours after injury
418	3	UK Mk 7 depth charge	Torpex	130	195	183	0	76	198.154			836.324	93.8	441	93.8	441		1441.06	149.3	25.9	149.3	25.9					0	1	0	0	3	1	0		Moore, 1944				group 1: got to hospital 16 hours after injury
419	4	UK Mk 7 depth charge	Torpex	130	195	457	0	76	463.276			314.928	313.6	0.0217	313.6	0.0217		700.115	87.8	0	87.8	0					0	0	0	0	0	0	0	0	Moore, 1944				group 1: got to hospital 16 hours after injury
420	5	UK Mk 7 depth charge	Torpex	130	195	923	0	76	926.124			141.99	0.1634	0	0.1634	0		388.566	0	0	0	0					0	0	0	0	0	0	0	0	Moore, 1944				group 1: got to hospital 16 hours after injury
421	6	UK Mk 7 depth charge	Torpex	130	195	5-46	0	76	76.1643			2511.39	1211.5	1689.9	1211.5	1689.9		3248.21	268.4	658.7	268.4	658.7					0	2	0	0	3	2	0		Moore, 1944				group 2: got to hospital 20 hours after injury
422	7	UK Mk 7 depth charge	Torpex	130	195	5-46	0	76	88.8369			2104	1211.5	1689.9	1211.5	1689.9		2849.9	268.4	658.7	268.4	658.7					0	2	0	0	2	1	0		Moore, 1944				group 2: got to hospital 20 hours after injury
423	8	UK Mk 7 depth charge	Torpex	130	195	5-46	0	76	88.8369			2104	1211.5	1689.9	1211.5	1689.9		2849.9	268.4	658.7	268.4	658.7					0	2	0	0	2	1	0		Moore, 1944				group 2: got to hospital 20 hours after injury
424	9	UK Mk 7 depth charge	Torpex	130	195	5-46	0	76	88.8369			2104	1211.5	1689.9	1211.5	1689.9		2849.9	268.4	658.7	268.4	658.7					0	2	0	0	2	1	0		Moore, 1944				group 2: got to hospital 20 hours after injury
425	10	UK Mk 7 depth charge	Torpex	130	195	5-46	0	76	88.8369			2104	1211.5	1689.9	1211.5	1689.9		2849.9	268.4	658.7	268.4	658.7					0	2	0	0	2	1	0		Moore, 1944				group 2: got to hospital 20 hours after injury
426	11	UK Mk 7 depth charge	Torpex	130	195	5-46	0	76	88.8369			2104	1211.5	1689.9	1211.5	1689.9		2849.9	268.4	658.7	268.4	658.7					0	3	0	0	4	3	0		Moore, 1944				group 2: got to hospital 20 hours after injury
427	12	UK Mk 7 depth charge	Torpex	130	195	5-46	0	76	88.8369			2104	1211.5	1689.9	1211.5	1689.9		2849.9	268.4	658.7	268.4	658.7					0	3	0	0	4	3	0		Moore, 1944				group 2: got to hospital 20 hours after injury
428	13	UK Mk 7 depth charge	Torpex	130	195	5-46	0	76	88.8369			2104	1211.5	1689.9	1211.5	1689.9		2849.9	268.4	658.7	268.4	658.7					0	3	0	0	4	3	0		Moore, 1944				group 2: got to hospital 20 hours after injury
429	14	UK Mk 7 depth charge	Torpex	130	195	5-46	0	76	88.8369			2104	1211.5	1689.9	1211.5	1689.9		2849.9	268.4	658.7	268.4	658.7					0	3	0	0	4	3	0		Moore, 1944				group 2: got to hospital 20 hours after injury
430	15	UK Mk 7 depth charge	Torpex	130	195	5-46	0	76	88.8369			2104	1211.5	1689.9	1211.5	1689.9		2849.9	268.4	658.7	268.4	658.7					5	5	5	4	5	4	1	1	Moore, 1944				group 2: got to hospital 20 hours after injury
431	16	UK Mk 7 depth charge	Torpex	130	195	5-46	0	76	88.8369			2104	1211.5	1689.9	1211.5	1689.9		2849.9	268.4	658.7	268.4	658.7					2	4	1	3	5	4	1	1	Moore, 1944				group 2: got to hospital 20 hours after injury
432	17	UK Mk 7 depth charge	Torpex	130	195	5-46	0	76	88.8369			2104	1211.5	1689.9	1211.5	1689.9		2849.9	268.4	658.7	268.4	658.7					0	4	0	0	5	4	0		Moore, 1944				group 2: got to hospital 20 hours after injury
433	18	UK Mk 7 depth charge	Torpex	130	195	5-46	0	76	88.8369			2104	1211.5	1689.9	1211.5	1689.9		2849.9	268.4	658.7	268.4	658.7					0	4	0	0	5	3	0		Moore, 1944				group 2: got to hospital 20 hours after injury
434	19	UK Mk 7 depth charge	Torpex	130	195	5-46	0	76	88.8369			2104	1211.5	1689.9	1211.5	1689.9		2849.9	268.4	658.7	268.4	658.7					0	3	0	0	3	1	0		Moore, 1944				group 2: got to hospital 20 hours after injury
435	1	UK Mk 7 depth charge	Torpex	130	195	18	0	76	78.1025			2439.85	1229.1	1727	1229.1	1727		3179.57	281.4	690.5	281.4	690.5					1	4	1	0	4	4	0		Martin, 1943
436	1	US Mk 6 depth charge	TNT	136	136	183	0	76	198.154	3832		509.03	1716.6	281.4	1716.6	281.4		895.492	149.3	25.9	149.3	25.9					3	1	2	1	2	1	0		Auster, 1943	1943-03-27	1941-10-31	USS Reuben James	multiple blasts in quick succession
437	2	US Mk 6 depth charge	TNT	136	136	137	0	76	156.668	3832		663.786	1048.2	186.4	1048.2	186.4		1113.88	270.2	46.6	270.2	46.6					0	3	0	0	3	2	1	0	Auster, 1943	1943-03-27	1941-10-31	USS Reuben James	two depth charges rapidly
438	3	US Mk 6 depth charge	TNT	136	136	183	0	76	198.154	3832		509.03	572.2	281.4	572.2	281.4		895.492	447.9	77.7	447.9	77.7			1		0	4	0	0	4	4	1	0	Auster, 1943	1943-03-27	1941-10-31	USS Reuben James	probable multiple blasts
439	4	US Mk 6 depth charge	TNT	136	136	91	0	76	118.562	3832		909.489	1469.8	410	1469.8	410		1443.05	496.7	269.1	496.7	269.1					0	4	0	0	4	4	0		Auster, 1943	1943-03-27	1941-10-31	USS Reuben James	probable multiple blasts, swam from stern to bow
440	5	US Mk 6 depth charge	TNT	136	136	91-274	0	76	118.562	3832		909.489	1048.2	559.2	1048.2	559.2		1443.05	270.2	139.8	270.2	139.8					0	4	0	0	5	3	1	0	Auster, 1943	1943-03-27	1941-10-31	USS Reuben James	probable multiple blasts, died while in water waiting rescue; may have been closer than 100 yards given as "survival range"
441	6	US Mk 6 depth charge	TNT	136	136	91-274	0	76	284.345	3832		338.463	1048.2	186.4	1048.2	186.4		640.258	270.2	46.6	270.2	46.6					0	3	0	0	3	2	1		Auster, 1943	1943-03-27	1941-10-31	USS Reuben James	probable multiple blasts, no specific distance given
442	7	US Mk 6 depth charge	TNT	136	136	91-274	0	76	284.345	3832		338.463	1048.2	186.4	1048.2	186.4		640.258	270.2	46.6	270.2	46.6					0	3	0	0	3	2	0		Auster, 1943	1943-03-27	1941-10-31	USS Reuben James	probable multiple blasts
443	8	US Mk 6 depth charge	TNT	136	136	91-274	0	76	284.345	3832		338.463	1048.2	186.4	1048.2	186.4		640.258	270.2	46.6	270.2	46.6					0	3	0	0	3	3	1		Auster, 1943	1943-03-27	1941-10-31	USS Reuben James	probable multiple blasts
444	9	US Mk 6 depth charge	TNT	136	136	91-274	0	76	284.345	3832		338.463	1048.2	186.4	1048.2	186.4		640.258	270.2	46.6	270.2	46.6					0	2	0	0	2	1	0		Auster, 1943	1943-03-27	1941-10-31	USS Reuben James	reported 4-5 underwater blasts
445	10	US Mk 6 depth charge	TNT	136	136	91-274	0	76	284.345	3832		338.463	1048.2	186.4	1048.2	186.4		640.258	270.2	46.6	270.2	46.6					3	2	3	4	2	1	0		Auster, 1943	1943-03-27	1941-10-31	USS Reuben James	probable multiple blasts
446	11	US Mk 6 depth charge	TNT	136	136	91-274	0	76	284.345	3832		338.463	1048.2	186.4	1048.2	186.4		640.258	270.2	46.6	270.2	46.6					3	3	3	4	3	1	0		Auster, 1943	1943-03-27	1941-10-31	USS Reuben James	probable multiple blasts
447	12	US Mk 6 depth charge	TNT	136	136	91-274	0	76	284.345	3832		338.463	1048.2	186.4	1048.2	186.4		640.258	270.2	46.6	270.2	46.6					0	2	0	0	3	1	0		Auster, 1943	1943-03-27	1941-10-31	USS Reuben James	probable multiple blasts
448	13	US Mk 6 depth charge	TNT	136	136	91-274	0	76	284.345	3832		338.463	1048.2	186.4	1048.2	186.4		640.258	270.2	46.6	270.2	46.6					3	3	0	0	3	3	0		Auster, 1943	1943-03-27	1941-10-31	USS Reuben James	probable multiple blasts
449	14	US Mk 6 depth charge	TNT	136	136	91-274	0	76	284.345	3832		338.463	1048.2	186.4	1048.2	186.4		640.258	270.2	46.6	270.2	46.6					2	2	0	0	2	2	0		Auster, 1943	1943-03-27	1941-10-31	USS Reuben James	probable multiple blasts
450	15	US Mk 6 depth charge	TNT	136	136	91-274	0	76	284.345	3832		338.463	1048.2	186.4	1048.2	186.4		640.258	270.2	46.6	270.2	46.6					3	3	5	3	3	2	0		Auster, 1943	1943-03-27	1941-10-31	USS Reuben James	probable multiple blasts
451	1	experimental charge	TNT	91	91	610	15	9	610.03	29	345	204.036					69	298.237					997		1	Mk II swim suit	2	0					0		Bebb, 1954	N/A	Jun-Sep-49	Spithead doctor case
452	1	experimental charge	TNT	2.3	2.3	122	3	9	122.147	30		314.282	136.8	137	136.8	137		125.369	117.1	120.2	117.1	120.2			0		0	0	0	0	0	0	0		Wright, 1950	N/A	Jun-Sep-49	Spithead trials
453	2	experimental charge	TNT	2.3	2.3	122	3	9	122.147	30		314.282	136.8	137	136.8	137		125.369	117.1	120.2	117.1	120.2			0		0	0	0	0	0	0	0		Wright, 1950	N/A	Jun-Sep-49	Spithead trials
454	3	experimental charge	TNT	2.3	2.3	122	15	9	122.147	30	267	314.282	141.5	141.8	141.5	141.8	68.9	125.369	141.5	141.8	141.5	141.8	1585794		0		0	0	0	0	0	0	0		Wright, 1950	N/A	Jun-Sep-49	Spithead trials
455	4	experimental charge	TNT	2.3	2.3	122	15	9	122.147	30	267	314.282	141.5	141.8	141.5	141.8	68.9	125.369	141.5	141.8	141.5	141.8	1585794		0		0	0	0	0	0	0	0		Wright, 1950	N/A	Jun-Sep-49	Spithead trials
456	5	experimental charge	TNT	2.3	2.3	122	3	9	122.147	30		314.282	136.8	137	136.8	137		125.369	117.1	120.2	117.1	120.2			0		0	0	0	0	0	0	0		Wright, 1950	N/A	Jun-Sep-49	Spithead trials
457	6	experimental charge	TNT	2.3	2.3	122	15	9	122.147	30	267	314.282	141.5	141.8	141.5	141.8	68.9	125.369	141.5	141.8	141.5	141.8	1585794		0		0	0	0	0	0	0	0		Wright, 1950	N/A	Jun-Sep-49	Spithead trials
458	7	experimental charge	TNT	2.3	2.3	122	3	9	122.147	30		314.282	136.8	137	136.8	137		125.369	117.1	120.2	117.1	120.2			0		0	0	0	0	0	0	0		Wright, 1950	N/A	Jun-Sep-49	Spithead trials
459	8	experimental charge	TNT	2.3	2.3	122	3	9	122.147	30		314.282	136.8	137	136.8	137		125.369	117.1	120.2	117.1	120.2			0		0	0	0	0	0	0	0		Wright, 1950	N/A	Jun-Sep-49	Spithead trials
460	9	experimental charge	TNT	2.3	2.3	122	15	9	122.147	30	267	314.282	141.5	141.8	141.5	141.8	68.9	125.369	141.5	141.8	141.5	141.8	1585794		0		0	0	0	0	0	0	0		Wright, 1950	N/A	Jun-Sep-49	Spithead trials
461	10	experimental charge	TNT	2.3	2.3	122	15	9	122.147	30	267	314.282	141.5	141.8	141.5	141.8	68.9	125.369	141.5	141.8	141.5	141.8	1585794		0		0	0	0	0	0	0	0		Wright, 1950	N/A	Jun-Sep-49	Spithead trials
462	11	experimental charge	TNT	2.3	2.3	122	3	9	122.147	30		314.282	136.8	137	136.8	137		125.369	117.1	120.2	117.1	120.2			0		0	0	0	0	0	0	0		Wright, 1950	N/A	Jun-Sep-49	Spithead trials
463	12	experimental charge	TNT	2.3	2.3	122	3	9	122.147	30		314.282	136.8	137	136.8	137		125.369	117.1	120.2	117.1	120.2			0		0	0	0	0	0	0	0		Wright, 1950	N/A	Jun-Sep-49	Spithead trials
464	14	experimental charge	TNT	2.3	2.3	122	15	9	122.147	30	267	314.282	141.5	141.8	141.5	141.8	68.9	125.369	141.5	141.8	141.5	141.8	1585794		0		0	0	0	0	0	0	0		Wright, 1950	N/A	Jun-Sep-49	Spithead trials
472	1	TNT charge	TNT	2.3	2.3	46	0	4.6	46.2294			942.196	425.7	875.8	425.7	875.8		312.492	65.1	157	65.1	157			0		0	0	0	0	0	0	0		Williams ref Ellis, 1944			N/A
473	2	TNT charge	TNT	2.3	2.3	46	0	4.6	46.2294			942.196	425.7	875.8	425.7	875.8		312.492	65.1	157	65.1	157			0		0	0	0	0	0	0	0		Williams ref Ellis, 1944			N/A
474	3	TNT charge	TNT	2.3	2.3	46	0	4.6	46.2294			942.196	425.7	875.8	425.7	875.8		312.492	65.1	157	65.1	157			0		0	0	0	0	0	0	0		Williams ref Ellis, 1944			N/A
475	4	TNT charge	TNT	2.3	2.3	46	0	4.6	46.2294			942.196	425.7	875.8	425.7	875.8		312.492	65.1	157	65.1	157			0		0	0	0	0	0	0	0		Williams ref Ellis, 1944			N/A

## Sheet: Jacket_Analysis_Data
Case #	Given Energy (kPa*ms^2)	Calculated Energy (kPa*ms^2)	Jacket (y=1, n=0)	Jacket Type	Lung Injury	Intestinal Injury			These cases contained information regarding life jacket use, and were used to perform that section of the statistical analysis. Case #'s herein correspond to case #'s in the "All_Data" tab
1			1		6	6
2			1		6	6
3			1		6	6
4			1		6	6
5			1		6	6
6			1		6	6
7			1		6	6
8			1		6	6
9			1		6	6
10			1		6	6
16			0		0	0
17			0		0	0
18			0		0	0
19			0		0	0
20			0		0	0
21			0		0	0
22			0		0	0
23			0		0	0
24			0		0	0
25			0		0	0
26			0		0	0
27			0		0	0
28			0		0	0
29			0		0	0
30			0		0	0
31			0		0	0
32			0		0	0
33			0		0	0
34			0		0	0
35			0		0	0
36			0		0	0
37			0		0	0
38			0		0	0
39			0		0	0
40			0		0	0
41			0		0	0
42			0		0	0
43			0		0	0
44			0		0	0
45			0		0	0
46			0		0	0
47			0		0	0
48			0		0	0
49			0		0	0
50			0		0	0
51			0		0	0
52			0		0	0
53			0		0	0
54			0		0	0
55			0		0	0
56			0		0	0
57			0		0	0
93			0		6	6
94			0		6	6
95			0		6	6
96			0		6	6
97			0		6	6
98			0		6	6
99			0		6	6
100			0		5	5
101			0		5	5
102			0		5	5
103			0		4	4
104			0		4	4
139			1		2	3
140			1		6	6
141			1		3	2
142			1		3	2
143			1		3	2
144			1		3	2
145			1		3	2
146			1		3	2
147			1		1	0
148			1		3	1
149			1		3	1
150			1		3	1
151			1		3	1
152			1		3	1
153			0		1	1
155			1		0	3
156			1		0	3
157			0		2	5
159			0		3	3
160			1		4	4
161			1		0	1
162			1		0	1
163			1		0	1
164			1		0	1
165			1		0	1
166			1		1	1
167			1		1	1
168			1		1	1
169			1		1	1
170			1		1	1
171			1		1	1
172			1		1	1
173			1		1	1
174			1		1	1
175			1		1	1
176			1		1	1
177			0		6	6
178			0		6	6
179			0		6	6
180			0		6	6
181			0		2	0
182			0		3	0
183			0		2	0
184			0		5	2
185			0		5	2
186			0		5	2
187			0		4	0
188			0		4	0
189			0		4	0
190			0		4	2
191			0		0	0
192			0		0	0
193			0		0	0
194			0		0	0
195			0		0	0
196			0		0	0
197			0		0	0
198			0		0	0
199			0		0	0
200			0		0	0
201			0		0	0
202			0		0	0
203			0		0	0
204			0		0	0
205			0		0	0
206			0		0	0
207			0		0	0
208			0		0	0
209			0		0	0
210			0		0	0
211			0		0	0
212			0		0	0
213			0		0	0
214			0		0	0
215			0		0	0
216			0		0	0
217			0		0	0
218			0		0	0
238			1		0	3
242			0		0	3
244			1	life belt	0	5
252			0		1	3
257			0		0	4
299			1	kapok	0	4
300			1	kapok	5	5
301			1	kapok	0	5
302			1	kapok	0	4
303			0		0	3
304			1	life belt, on backwards	3	2
305			1	life belt, backwards and not tied	4	2
306			1	kapok	1	2
307			1	kapok	2	2
308			1	kapok	2	2
309			1	kapok	2	2
310			1	kapok	2	2
311			1	kapok	2	2
312			1	kapok	2	2
313			1	kapok	2	2
317			0		0	1
318			0		3	2
319			0		3	2
320			0		3	2
321			0		3	2
322			0		3	2
323			0		3	2
324			0		3	2
325			0		3	2
326			0		3	2
327			1	neoprene wetsuit	6	6
328			1		6	0
329			1		3	0
330			1		3	0
331			1		3	0
332			1		3	0
333			1		0	1
334			1		0	1
335			1		0	1
336			1		0	1
337			1		0	1
338			1		0	1
339			1		0	3
359			0		0	0
360			0		0	0
361			0		0	0
362			0		0	0
363			0		0	0
364			0		0	0
365			1	life belt	0	0
366			1	kapok	0	0
367			1	kapok	0	0
368			1	kapok	0	0
369			1	kapok	0	0
370			0		0	0
371			0		0	0
372			0		0	0
373			0		0	0
374			0		0	0
375			0		0	0
376			1	life belt	0	0
377			1	kapok	0	0
378			1	kapok	0	0
379			1	kapok	0	0
380			1	kapok	0	0
381			0		0	0
385			1	pneumatic	6	6
386			1	pneumatic	6	6
387			1	pneumatic	6	6
388			1	pneumatic	6	6
389			1	pneumatic	6	6
390			1	pneumatic	0	0
391			1	pneumatic	0	0
392			1	pneumatic	0	0
393			1	pneumatic	0	0
394			1	pneumatic	0	0
395			1	pneumatic	0	0
396			1	pneumatic	0	0
397			1	pneumatic	0	0
398			1	pneumatic	0	0
399			1	pneumatic	4	5
400			1	pneumatic	5	5
401			1	pneumatic	4	5
402			1	pneumatic	4	5
403			1	pneumatic	4	5
404			1	pneumatic	1	4
405			1	pneumatic	1	4
406			1	pneumatic	2	3
407			1	pneumatic	2	3
408			1	pneumatic	1	1
409			1	pneumatic	1	1
410			1	pneumatic	4	1
411			1	pneumatic	3	2
412			1	pneumatic	0	2
413			1	pneumatic	0	1
414			1	pneumatic	0	1
415			1	pneumatic	0	1
451	997		1	Mk II swim suit	2	0
452			0		0	0
453			0		0	0
454	1585794		0		0	0
455	1585794		0		0	0
456			0		0	0
457	1585794		0		0	0
458			0		0	0
459			0		0	0
460	1585794		0		0	0
461	1585794		0		0	0
462			0		0	0
463			0		0	0
464	1585794		0		0	0
469			0		0	0
470			0		0	0
471			0		0	0
472			0		0	0
473			0		0	0
474			0		0	0
475			0		0	0

## Sheet: Sensitivity20percent_far
	Distance (m)	Depth (lung= -10 cm, abd= -30 cm)	Impulse at Distance (kPa*ms)	Impulse at +20% of Distance	% Change	Impulse at -20% of Distance	% Change			This data was used to perform the sensitivity analysis to validate the use of self-reported distances from the blast
136 kg TNT	100	-40 m	1982.8	1549.6	0.218479	2032.1	0.0248638
	150	-40 m	1195.4	887.7	0.257403	1549.6	0.296302
	200	-40 m	659.2			1015.4	0.540352
136 kg TNT, 40 m	100	lung	5.13	3.5	0.317739	8.17	0.592593
	100	abd	16.34	11.35	0.305386	24.36	0.49082
	120	lung	3.5	2.37	0.322857	5.59	0.597143
	120	abd	11.35	7.85	0.30837	17.61	0.551542
	130	lung	2.94	1.91	0.35034	4.69	0.595238
	130	abd	9.73	6.57	0.324769	15.01	0.542652
	140	lung	2.54			4.03	0.586614
	140	abd	8.31			13.03	0.56799
	150	lung	2.12			3.5	0.650943
	150	abd	7.27			11.35	0.56121
	160	lung	1.81			3.1	0.712707
	160	abd	6.33			9.84	0.554502
136 kg TNT, 80 m	100	lung	5.9	4.46	0.244068	7.99	0.354237
	100	abd	17.09	12.93	0.243417	23.16	0.355178
	120	lung	4.46	3.12	0.300448	6.26	0.403587
	120	abd	12.93	9.08	0.297757	18.19	0.406806
	130	lung	3.77	2.66	0.29443	5.59	0.482759
	130	abd	10.93	7.79	0.287283	16.2	0.482159
	140	lung	3.31			4.98	0.504532
	140	abd	9.56			14.43	0.509414
	150	lung	2.89			4.46	0.543253
	150	abd	8.4			12.93	0.539286
	160	lung	2.52			4	0.587302
	160	abd	7.38			11.6	0.571816

## Sheet: Sensitivity20percent_close
	Distance (m)	Depth (lung= -10 cm, abd= -30 cm)	Impulse at Distance (kPa*ms)	Impulse at +20% of Distance	% Change	Impulse at -20% of Distance	% Change			This data was used to perform the sensitivity analysis to validate the use of self-reported distances from the blast
	46	lung	248.9			303.3	0.218562
	46	abd	612.6			739.1	0.206497
UK Mk 7 depth charge	46	lung	220.4	201.6	0.0852995	243.8	0.106171
	46	abd	543	496.7	0.085267	598.2	0.101657
US Mk 6 depth charge	30	lung	333.2			366	0.0984394
	30	abd	810.5			886.2	0.0933991
	31	lung	328.2			366	0.115174
	31	abd	797.1			886.2	0.11178
	39	lung	282.7	248.5	0.120976	328.2	0.160948
	39	abd	688.8	640.4	0.0702671	797.1	0.15723
136 kg TNT depth charge	4	lung	1235.8	1211.6	0.0195825	1255	0.0155365
	4	abd	2889.9	2835.52	0.0188173	2933.3	0.0150178
	5	lung	1211.6	1183.4	0.023275	1235.8	0.0199736
	5	abd	2835.5	2771.3	0.0226415	2889.9	0.0191853
	6	lung	1183.4	1211.6	0.0238296	1151.6	0.0268717
	6	abd	2771.3	2835.5	0.023166	2696.1	0.0271353
	9	lung	1080.3			1151.6	0.0660002
	9	abd	2535.8			2696.1	0.0632148
	20	-40 m	13405	10689.1	0.202604	17396.4	0.297755
	30	-40 m	7932.8	6707.1	0.15451	10689.1	0.347456
	40	-40 m	5940.2	4743.7	0.201424	7374.4	0.24144
	50	-40 m	4467.8	3680.9	0.176127	5940.2	0.329558
	60	-40 m	3680.9			4743.7	0.288734
	70	-40 m	3013.8			4005.5	0.329053
136 kg TNT, 40 m	65	lung	13.17	8.69	0.340167	21.39	0.624146
	65	abd	35.11	25.41	0.276275	53.41	0.521219
	70	lung	11.16	7.29	0.346774	19.22	0.722222
	70	abd	30.75	22.34	0.273496	47.9	0.557724
	75	lung	9.55	6.4	0.329843	16.72	0.750785
	75	abd	27.28	19.72	0.277126	41.55	0.523094
	80	lung	8.17	5.59	0.315789	13.85	0.695226
	80	abd	24.36	17.61	0.277094	36.4	0.494253
	85	lung	7.26	4.93	0.320937	11.98	0.650138
	85	abd	21.79	15.55	0.28637	32.56	0.494263
	90	lung	6.4	5.35	0.164063	10.44	0.63125
	90	abd	19.72	13.92	0.294118	29.34	0.48783
	95	lung	5.69	5.95	0.0456942	3.89	0.316344
	95	abd	17.93	12.68	0.292805	12.68	0.292805
136 kg TNT, 80 m	65	lung	9.99	8.24	0.175175	11.81	0.182182
	65	abd	28.86	23.83	0.17429	34.08	0.180873
	70	lung	9.27	7.51	0.18986	11.26	0.214671
	70	abd	26.87	21.76	0.190175	32.53	0.210644
	75	lung	8.62	6.86	0.204176	10.67	0.237819
	75	abd	24.96	19.84	0.205128	30.77	0.232772
	80	lung	7.99	6.26	0.216521	10.11	0.265332
	80	abd	23.16	18.19	0.214594	29.14	0.258204
	85	lung	7.39	5.71	0.227334	9.57	0.294993
	85	abd	21.31	16.65	0.218677	27.62	0.296105
	90	lung	6.86	5.27	0.231778	9.02	0.314869
	90	abd	19.84	15.27	0.230343	26.11	0.316028
	95	lung	6.37	4.83	0.241758	8.47	0.32967
	95	abd	18.46	14.04	0.239437	24.53	0.328819

## Sheet: Citations
Adler, 1981	Adler, J. Underwater blast injury. Med Bull US Army Eur. 1981;7(8):33-5.
Arons, 1954	Arons, AB. Underwater explosion shock wave parameters at large distances from the charge. J Acoust Soc Am. 1954;26(3):343-6.
Atkins, 1940	Atkins, HJB. Lesson from Dover. Guy's Hospital Gazette. 1940;51:192-5.
Auster, 1943	Auster, LS; Willard, JH. Hydraulic Abdominal Concussion: the Syndrome of Intra-Abdominal Underwater Blast Injury. JAMA. 1943;121(13):995-9.
Bebb, 1954	Bebb, AH. Underwater Explosion Blast at Distant "Safe" Ranges: Reflection Waves from Explosives Fired in Haslar Creek. Medical Research Council; 1954. Report No.: ADM 298/197.
Breden, 1942	Breden, NP; d'Abreu, AL; King, DP. Sudden compression injuries of the abdomen at sea. Br Med J. 1942;1(4230):144-6.
Cameron, 1943	Cameron, G, Short, HD, Wakeley, CPG. Abdominal injuries due to underwater explosion. British Journal of Surgery. 1943 July;31(121):51-66.
Corey, 1946	Corey, EL. Medical aspects of blast. U S Nav Med Bull. 1946;46:623-52.
Ecklund, 1943	Ecklund, AM. The pathology of immersion blast injuries. U S Nav Med Bull. 1943;41(1):19-26.
Ellis, 1944	Ellis, FP. The Present Position of Our Knowledge of the Injurious Effect of the "Blast" of Underwater Explosions. Medical Research Council, Royal Naval Personnel Research Committee; 1944. Report No.: ADM 298/464.
Fothergill, 2002	Fothergill, DM; Schwaller, D; Forsythe, SE; Cudahy, EA. Recreational diver responses to 600-2500 Hz waterborne sound. DTIC Document; 2002.
Gage, 1945	Gage, EL. Immersion blast injury–clinical experiences. US Naval Med Bull. 1945;44:225-31.
Gates, 1943	Gates, R. Roentgen findings in immersion blast injuries. U S Nav Med Bull. 1943;41(1):12-9.
Gill, 1943	Gill, WG; Hay, CP. A clinical study of injuries of the abdomen due to under‐water explosion. British Journal of Surgery. 1943;31(121):67-73.
Goligher, 1943	Goligher, JC; King, DP; Simmons, HT. Injuries produced by blast in water. The Lancet. 1943;242(6257):119-23.
Gordon-Taylor, 1942	Gordon‐Taylor, G. The abdominal surgery of ‘total war’. British Journal of Surgery. 1942;30(118):89-107.
Hamlin, 1943	Hamlin, H. Neurological observations on immersion blast injuries. US Naval Medical Bulletin. 1943;41(1):26-32.
Hirsch, 1969	Hirsch, M; Bazini, J. Blast injury of the chest. Clin Radiol. 1969;20:362-70.
Huller, 1970	Huller, T; Bazini, Y. Blast injuries of the chest and abdomen. Arch Surg. 1970;100:24-30.
Mathew, 1916	Mathew, WE. Notes on the effects produced by a submarine mine explosion. J R Nav Med Serv. 1917;4:108-9.
Moore, 1944	Moore, T. Underwater blast injuries of the abdomen. British medical journal. 1944;2(4375):626-7.
Palma, 1943	Palma, J; Uldall. Immersion blast injuries. US Naval Medical Bulletin. 1943;41(3):3-8.
Petri, 2001	Petri, NM; Dujella, J; Definis-Gojanovic, M; Vranjkovic-Petri, L; Cuculic, D. Diving-related fatalities caused by underwater explosions: a report of two cases. The American journal of forensic medicine and pathology. 2001;22(4):383-6.
Pinnock, 1943	Pinnock, DD; Wood, P. Blast injury to the abdomen by depth charge. The British Medical Journal. 1943:537-9.
Pugh, 1943c	Pugh, H; Jensen, R. Water blast injury: Report of two unusual cases. American Journal of Surgery. 1943;60(3):429-32.
Richmond, 1977	Richmond, DR. Underwater shock facility and explosion levels evaluated by a swimmer. Lovelace Foundation for Medical Education and Research, in Proceedings, 5th International Symposium on Military Applications of Blast Simulation, Stockholm; 1977.
Theobald, 1977	Theobald, X. Effects of Underwater Explosions on Organisms (Apropos of Two Cases). Bergerte Publishing: University of Bordeaux II; 1977 September 19, 1977.
Webster, 1943	Webster, DR; Ross, AS; Alford, EL. Immersion blast injuries of the abdomen. Canadian Medical Association journal. 1943;49(1):1-4.
Weiler-Ravell, 1975	Weiler-Ravell, D; Adatto, R; Borman, JB. Blast injury of the chest: A review of the problem and its treatment. Israel J Med Sci. 1975;11(2-3):268-74.
Williams, 1944	Williams, E. Problems and Treatment of Immersion Blast in the British Navy. War Med. 1944;5:296-9.
Wright, 1950	Wright, H; Davidson, W; Silvester, H. The effects of underwater explosions on shallow water divers submerged in 100 ft of water. Royal Navy Physiological Report. 1950;50:639.
Yaguda, 1945	Yaguda, A. Pathology of immersion blast injury. US Naval Med Bull. 1945;44(2):232-40.
